# Supplementary material for: Collaborative Funding Model to Improve Quality of Care for Metastatic Breast Cancer in Europe
Source: Curr Oncol. 2025 Sep 30;32(10):547. doi: 10.3390/curroncol32100547 (PMC12563530; doi:10.3390/curroncol32100547)
Supplement: Supplementary file 1 [file curroncol-32-00547-s001.zip]

Archive with 1 entries (1 files):
- curroncol-3809243-supplementary.xlsx
