# Supplementary material for: Collaborative Funding Model to Improve Quality of Care for Metastatic Breast Cancer in Europe
Source: Curr Oncol. 2025 Sep 30;32(10):547. doi: 10.3390/curroncol32100547 (PMC12563530; doi:10.3390/curroncol32100547)
Supplement: Supplementary file 1 [file curroncol-32-00547-s001.zip › curroncol-3809243-supplementary.xlsx]

## Sheet: COI
M.S.A.
Name of Organisation	Type of Relationship	Whose Relationship	Role Relationship	Other Description If Needed
Amgen	Financial Interests	Personal	Invited Speaker
Astellas	Financial Interests	Personal	Advisory Board
BMS	Financial Interests	Institutional	Other	Grant to SPCC
Daiichi-Sankyo	Financial Interests	Institutional	Other	Grant to SPCC
Exact Sciences	Financial Interests	Institutional	Other	Grant to SPCC
Fresenius Kabi	Financial Interests	Institutional	Other	Grant to SPCC
Helsinn	Financial Interests	Institutional	Invited Speaker	Grant to SPCC
Mundipharma	Financial Interests	Institutional	Other	Grant to SPCC
Novartis	Financial Interests	Institutional	Other	Grant to SPCC
Pfizer	Financial Interests	Institutional	Other	Grant to SPCC
Roche	Financial Interests	Institutional	Other	Grant to SPCC
Sanofi	Financial Interests	Institutional	Other	Grant to SPCC
Viforpharm	Financial Interests	Personal	Invited Speaker
Various companies	Non-Financial Interests	Personal	Advisory Role	Confidentiality agreement
All.Can	Financial Interests	Institutional	Member of Board of Directors
SIOG	Financial Interests	Personal	Member of Board of Directors
SPCC	Financial Interests	Institutional	Member of Board of Directors
UICC	Financial Interests	Personal	Member of Board of Directors
ASCO	Non-Financial Interests	Personal	Member
European Cancer Organisation	Non-Financial Interests	Institutional	Leadership Role
European School of Oncology	Other	Institutional	Advisory Board	SAB member
MASCC	Non-Financial Interests	Personal	Member
SBOC	Non-Financial Interests	Personal	Member
SIOG	Non-Financial Interests	Institutional	Leadership Role
SPCC	Non-Financial Interests	Institutional	Leadership Role
J.W.
Name of Organisation	Type of Relationship	Whose Relationship	Role Relationship	Other Description If Needed
Pfizer Inc.	Financial Interests	Personal	Full or part-time Employment
O.C.
Name of Organisation	Type of Relationship	Whose Relationship	Role Relationship	Other Description If Needed
Pfizer	Other	Institutional	Research Grant	Prof. Oriana Ciani reports funding to her institution from Pfizer Global Medical Grants in partnership with Sharing Progress in Cancer Care (SPCC) for the ShareView project – Supporting shared decision-making and communication in metastatic breast cancer.
HORIZON Europe	Other	Institutional	Research Grant	Prof. Oriana Ciani reports funding to her institution from HORIZON EU program nr. 101057389 - CINDERELLA Clinical Validation and multidimensional assessment of an AI-based approach to improve the shared decision-making process and outcomes in Breast Cancer Patients proposed for Locoregional treatment
A.D.
Name of Organisation	Type of Relationship	Whose Relationship	Role Relationship	Other Description If Needed
Pfizer	Financial Interests	Personal and Institutional	Other	Fellowships
Pfizer	Financial Interests	Institutional	Other	Funding for a project in Renal Cell Carcinoma as a co-investigator
European Oncology Nursing Society	Non-Financial Interests	Personal	Leadership Role
Sharing Progress in Cancer Care	Financial Interests	Personal	Advisory Board
European Cancer Mission Board	Financial Interests	Personal	Member
T.W.
Name of Organisation	Type of Relationship	Whose Relationship	Role Relationship	Other Description If Needed
Pfizer - SPCC	Financial Interests	Personal and Institutional	Research Grant	Funding received through European Oncology Nursing Society for a project entitled ABC4Nurses. I gained an honorarium.
Pfizer	Financial Interests	Personal and Institutional	Research Grant	funding received through Glasgow University (Dr Greg Kotronoulas) for a project entitled RCC4Nurses. I gained a small honorarium
AstraZeneca, Eli Lilly and Novartis	Financial Interests	Personal and Institutional	Leadership Role	Through EONS sponsership was awarded from AstraZeneca, Eli Lilly and Novartis to develop a mini series of webinars entitled Caring for People with Early Breast Cancer
AstraZeneca, Eli Lilly and Novartis	Financial Interests	Institutional	Leadership Role	Sponsered EONS to develop a webinar entitled Living with Advanced Breast Cancer
M.A.M.
Name of Organisation	Type of Relationship	Whose Relationship	Role Relationship	Other Description If Needed
Pfizer	Non-Financial Interests	Institutional	Other	Member of the project's research team
				"I have no disclosures or relevant information to report. Specifically:
				I have no financial activities or relationships outside the submitted work that could be perceived to influence or appear to influence the content of the submission.
				I have no interactions with entities in the biomedical arena or any other area, relevant to the submitted work.
				Over the past 36 months, I have not received any revenue, nor has any been promised to me or my institution, from sources relevant to this work
J.M.
Name of Organisation	Type of Relationship	Whose Relationship	Role Relationship	Other Description If Needed
Pfizer	Financial Interests	Personal and Institutional	Other	Fellowship
S.P.S.
Name of Organisation	Type of Relationship	Whose Relationship	Role Relationship	Other Description If Needed
Pfizer	Other	Institutional	Advisory Board	Invited speaker honoraria, independent research grant
AstraZeneca	Other	Institutional	Advisory Board	Invited speaker honoraria
Eli Lilly	Other	Institutional	Advisory Board	Invited speaker honoraria
Exact sciences	Other	Institutional	Advisory Board	Invited speaker honoraria
Gilead	Other	Institutional	Advisory Board	Travel
Hadassah Research Organization	Other	Personal	Other	Clinical trial organization and recruitment activity
Medison	Other	Institutional	Advisory Board	Speaker's bureau, consultancy
MSD	Other	Institutional	Advisory Board	Speaker's bureau
Novartis	Other	Institutional	Advisory Board	Invited speaker honoraria
Roche	Other	Institutional	Advisory Board	Invited speaker, honoraria, travel
Stemline	Other	Institutional	Advisory Board	Speaker's bureau
Summit therapeutics	Other	Institutional	Advisory Board
SPCC (Shared Progress in Cancer Care)	Non-Financial Interests	Personal and Institutional	Research Grant	Research grant for an RFP independent research put out by SPCC and Pfizer
G.P.
Name of Organisation	Type of Relationship	Whose Relationship	Role Relationship	Other Description If Needed
Pfizer	Non-Financial Interests	Institutional	Project Lead	"I have no disclosures or relevant information to report. Specifically:
				I have no financial activities or relationships outside the submitted work that could be perceived to influence or appear to influence the content of the submission.
				I have no interactions with entities in the biomedical arena or any other area, relevant to the submitted work.
				Over the past 36 months, I have not received any revenue, nor has any been promised to me or my institution, from sources relevant to this work
F.H.
Name of Organisation	Type of Relationship	Whose Relationship	Role Relationship	Other Description If Needed
Pfizer	Financial Interests	Personal and Institutional	Other	Fellowship
Eli Lilly	Financial Interests	Personal and Institutional	Other	Fellowship
Lilly Deutschland	Financial Interests	Personal	Advisory Role
Medscape	Financial Interests	Personal	Training
R.W.
Name of Organisation	Type of Relationship	Whose Relationship	Role Relationship	Other Description If Needed
Agendia	Financial Interests	Personal and Institutional	Advisory Board
Amgen	Financial Interests	Personal and Institutional	Advisory Board
APOGHEVA	Financial Interests	Personal and Institutional	Advisory Board
Aristo	Financial Interests	Personal and Institutional	Advisory Board
Astra Zeneca	Financial Interests	Personal and Institutional	Advisory Board
Celgene	Financial Interests	Personal and Institutional	Advisory Board
Clovis Oncology	Financial Interests	Personal and Institutional	Advisory Board
Daiichi-Sankyo	Financial Interests	Personal and Institutional	Advisory Board
Eisai	Financial Interests	Personal and Institutional	Advisory Board
Esteve	Financial Interests	Personal and Institutional	Advisory Board
Exact Sciences	Financial Interests	Personal and Institutional	Advisory Board
Gilead	Financial Interests	Personal and Institutional	Advisory Board
Glaxo Smith Kline	Financial Interests	Personal and Institutional	Advisory Board
Hexal	Financial Interests	Personal and Institutional	Advisory Board
Lilly	Financial Interests	Personal and Institutional	Advisory Board
Medstrom Medical	Financial Interests	Personal and Institutional	Advisory Board
MSD	Financial Interests	Personal and Institutional	Advisory Board
Mundipharma	Financial Interests	Personal and Institutional	Advisory Board
Mylan	Financial Interests	Personal and Institutional	Advisory Board
Nanostring	Financial Interests	Personal and Institutional	Advisory Board
Novartis	Financial Interests	Personal and Institutional	Advisory Board
Odonate	Financial Interests	Personal and Institutional	Advisory Board
Onkowissen	Financial Interests	Personal and Institutional	Advisory Board
Paxman	Financial Interests	Personal and Institutional	Advisory Board
Palleos	Financial Interests	Personal and Institutional	Advisory Board
Pfizer	Financial Interests	Personal and Institutional	Advisory Board
Pierre Fabre	Financial Interests	Personal and Institutional	Advisory Board
PINK	Financial Interests	Personal and Institutional	Advisory Board
PumaBiotechnolgogy	Financial Interests	Personal and Institutional	Advisory Board
Riemser	Financial Interests	Personal and Institutional	Advisory Board
Roche	Financial Interests	Personal and Institutional	Advisory Board
Sandoz/Hexal	Financial Interests	Personal and Institutional	Advisory Board
Sanofi Genzyme	Financial Interests	Personal and Institutional	Advisory Board
Seattle Genetics /Seagen	Financial Interests	Personal and Institutional	Advisory Board
Sidekick	Financial Interests	Personal and Institutional	Advisory Board
Stemline	Financial Interests	Personal and Institutional	Advisory Board
Tesaro Bio	Financial Interests	Personal and Institutional	Advisory Board
Teva	Financial Interests	Personal and Institutional	Advisory Board
Veracyte	Financial Interests	Personal and Institutional	Advisory Board
Viatris	Financial Interests	Personal and Institutional	Advisory Board
Wiley	Financial Interests	Personal and Institutional	Advisory Board
FOMF	Financial Interests	Personal and Institutional	Advisory Board
Aurikamed	Financial Interests	Personal and Institutional	Advisory Board
Clinsol	Financial Interests	Personal and Institutional	Advisory Board
Pomme Med	Financial Interests	Personal and Institutional	Advisory Board
iMED Institutmedconcept	Financial Interests	Personal and Institutional	Advisory Board
MCI	Financial Interests	Personal and Institutional	Advisory Board
MediSeminar	Financial Interests	Personal and Institutional	Advisory Board
Medicultus	Financial Interests	Personal and Institutional	Advisory Board
H+O Communications	Financial Interests	Personal and Institutional	Advisory Board
STREAMED UP	Financial Interests	Personal and Institutional	Advisory Board
SPCC	Financial Interests	Institutional	Research Grant	Research grant for an RFP independent research put out by SPCC and Pfizer
AGO	Financial Interests	Institutional	Member
WSG	Financial Interests	Institutional	Member
M.Z.
Name of Organisation	Type of Relationship	Whose Relationship	Role Relationship	Other Description If Needed
Pfizer	Financial Interests	Institutional	Sponsor/Founding	Pfizer-SPCC grant for Europa Donna Advocacy for Quality of Care Improvement in Patients with MBC project
VMLY&R	Financial Interests	Institutional	Sponsor/Founding	In-kind sponsorship for The Cancer Currency campaign
*Amazon	Financial Interests	Institutional	Sponsor/Founding
*AstraZeneca	Financial Interests	Institutional	Sponsor/Founding
*Bayer	Financial Interests	Institutional	Sponsor/Founding
*Bergner Europe	Financial Interests	Institutional	Sponsor/Founding
*BMS	Financial Interests	Institutional	Sponsor/Founding
*Daiichi-Sankyo	Financial Interests	Institutional	Sponsor/Founding
*European School of Oncology	Financial Interests	Institutional	Sponsor/Founding
*Exact Sciences	Financial Interests	Institutional	Sponsor/Founding
*Gilead Sciences	Financial Interests	Institutional	Sponsor/Founding
*GSK	Financial Interests	Institutional	Sponsor/Founding
*Lilly	Financial Interests	Institutional	Sponsor/Founding
*Menarini Stemline	Financial Interests	Institutional	Sponsor/Founding
*MSD	Financial Interests	Institutional	Sponsor/Founding
*Myriad	Financial Interests	Institutional	Sponsor/Founding
*Novartis	Financial Interests	Institutional	Sponsor/Founding
*Pfizer	Financial Interests	Institutional	Sponsor/Founding
*Pierre Fabre	Financial Interests	Institutional	Sponsor/Founding
*Roche	Financial Interests	Institutional	Sponsor/Founding
*Sanofi	Financial Interests	Institutional	Sponsor/Founding
*Seagen	Financial Interests	Institutional	Sponsor/Founding
*Veracyte	Financial Interests	Institutional	Sponsor/Founding
				*Disclosure of interests: EUROPA DONNA – The European Breast Cancer Coalition of which Marzia Zambon is C.E.O. has a sponsorship policy which safeguards the totally independent and autonomous voice of Europa Donna on breast cancer issues. Europa Donna does not accept remuneration or honoraria for any sponsor activities/ projects/meetings. As per Europa Donna’s policy, any cooperation of ED Coalit…
S.S.R.
Pfizer Spain	Financial Interests	Personal	Full or part-time Employment
P.P.
Name of Organisation	Type of Relationship	Whose Relationship	Role Relationship	Other Description If Needed
AstraZeneca	Financial Interests	Institutional	Other	Grant to SPCC
BMS	Financial Interests	Institutional	Other	Grant to SPCC
Daiichi-Sankyo	Financial Interests	Institutional	Other	Grant to SPCC
Eli Lilly	Financial Interests	Institutional	Other	Grant to SPCC
Exact Sciences	Financial Interests	Institutional	Other	Grant to SPCC
Fresenius Kabi	Financial Interests	Institutional	Other	Grant to SPCC
Helsinn	Financial Interests	Institutional	Other	Grant to SPCC
Mundipharma	Financial Interests	Institutional	Other	Grant to SPCC
Novartis	Financial Interests	Institutional	Other	Grant to SPCC
Pfizer	Financial Interests	Institutional	Other	Grant to SPCC
Roche	Financial Interests	Institutional	Other	Grant to SPCC
Sanofi	Financial Interests	Institutional	Other	Grant to SPCC
SPCC	Financial Interests	Institutional	Member of Board of Directors
N.F.
Name of Organisation	Type of Relationship	Whose Relationship	Role Relationship	Other Description If Needed
Pfizer AG	Financial Interests	Personal	Full or part-time Employment

## Sheet: Sheet1
M.S.A.
Name of Organisation	Type of Relationship	Whose Relationship	Role Relationship	Other Description If Needed
Amgen	Financial Interests	Personal	Invited Speaker
Astellas	Financial Interests	Personal	Advisory Board
BMS	Financial Interests	Institutional	Other	Grant to SPCC
Daiichi-Sankyo	Financial Interests	Institutional	Other	Grant to SPCC
Exact Sciences	Financial Interests	Institutional	Other	Grant to SPCC
Fresenius Kabi	Financial Interests	Institutional	Other	Grant to SPCC
Helsinn	Financial Interests	Institutional	Invited Speaker	Grant to SPCC
Mundipharma	Financial Interests	Institutional	Other	Grant to SPCC
Novartis	Financial Interests	Institutional	Other	Grant to SPCC
Pfizer	Financial Interests	Institutional	Other	Grant to SPCC
Roche	Financial Interests	Institutional	Other	Grant to SPCC
Sanofi	Financial Interests	Institutional	Other	Grant to SPCC
Viforpharm	Financial Interests	Personal	Invited Speaker
Various companies	Non-Financial Interests	Personal	Advisory Role	Confidentiality agreement
All.Can	Financial Interests	Institutional	Member of Board of Directors
SIOG	Financial Interests	Personal	Member of Board of Directors
SPCC	Financial Interests	Institutional	Member of Board of Directors
UICC	Financial Interests	Personal	Member of Board of Directors
ASCO	Non-Financial Interests	Personal	Member
European Cancer Organisation	Non-Financial Interests	Institutional	Leadership Role
European School of Oncology	Other	Institutional	Advisory Board	SAB member
MASCC	Non-Financial Interests	Personal	Member
SBOC	Non-Financial Interests	Personal	Member
SIOG	Non-Financial Interests	Institutional	Leadership Role
SPCC	Non-Financial Interests	Institutional	Leadership Role
J.W.
Name of Organisation	Type of Relationship	Whose Relationship	Role Relationship	Other Description If Needed
Pfizer Inc.	Financial Interests	Personal	Full or part-time Employment
O.C.
Name of Organisation	Type of Relationship	Whose Relationship	Role Relationship	Other Description If Needed
Pfizer	Other	Institutional	Research Grant	Prof. Oriana Ciani reports funding to her institution from Pfizer Global Medical Grants in partnership with Sharing Progress in Cancer Care (SPCC) for the ShareView project – Supporting shared decision-making and communication in metastatic breast cancer.
HORIZON Europe	Other	Institutional	Research Grant	Prof. Oriana Ciani reports funding to her institution from HORIZON EU program nr. 101057389 - CINDERELLA Clinical Validation and multidimensional assessment of an AI-based approach to improve the shared decision-making process and outcomes in Breast Cancer Patients proposed for Locoregional treatment
A.D.
Name of Organisation	Type of Relationship	Whose Relationship	Role Relationship	Other Description If Needed
Pfizer	Financial Interests	Personal and Institutional	Other	Fellowships
Pfizer	Financial Interests	Institutional	Other	Funding for a project in Renal Cell Carcinoma as a co-investigator
European Oncology Nursing Society	Non-Financial Interests	Personal	Leadership Role
Sharing Progress in Cancer Care	Financial Interests	Personal	Advisory Board
European Cancer Mission Board	Financial Interests	Personal	Member
T.W.
Name of Organisation	Type of Relationship	Whose Relationship	Role Relationship	Other Description If Needed
Pfizer - SPCC	Financial Interests	Personal and Institutional	Research Grant	Funding received through European Oncology Nursing Society for a project entitled ABC4Nurses. I gained an honorarium.
Pfizer	Financial Interests	Personal and Institutional	Research Grant	funding received through Glasgow University (Dr Greg Kotronoulas) for a project entitled RCC4Nurses. I gained a small honorarium
AstraZeneca, Eli Lilly and Novartis	Financial Interests	Personal and Institutional	Leadership Role	Through EONS sponsership was awarded from AstraZeneca, Eli Lilly and Novartis to develop a mini series of webinars entitled Caring for People with Early Breast Cancer
AstraZeneca, Eli Lilly and Novartis	Financial Interests	Institutional	Leadership Role	Sponsered EONS to develop a webinar entitled Living with Advanced Breast Cancer
M.A.M.
Name of Organisation	Type of Relationship	Whose Relationship	Role Relationship	Other Description If Needed
Pfizer	Non-Financial Interests	Institutional	Other	Member of the project's research team
				"I have no disclosures or relevant information to report. Specifically:
				I have no financial activities or relationships outside the submitted work that could be perceived to influence or appear to influence the content of the submission.
				I have no interactions with entities in the biomedical arena or any other area, relevant to the submitted work.
				Over the past 36 months, I have not received any revenue, nor has any been promised to me or my institution, from sources relevant to this work
J.M.
Name of Organisation	Type of Relationship	Whose Relationship	Role Relationship	Other Description If Needed
Pfizer	Financial Interests	Personal and Institutional	Other	Fellowship
S.P.S.
Name of Organisation	Type of Relationship	Whose Relationship	Role Relationship	Other Description If Needed
Pfizer	Other	Institutional	Advisory Board	Invited speaker honoraria, independent research grant
AstraZeneca	Other	Institutional	Advisory Board	Invited speaker honoraria
Eli Lilly	Other	Institutional	Advisory Board	Invited speaker honoraria
Exact sciences	Other	Institutional	Advisory Board	Invited speaker honoraria
Gilead	Other	Institutional	Advisory Board	Travel
Hadassah Research Organization	Other	Personal	Other	Clinical trial organization and recruitment activity
Medison	Other	Institutional	Advisory Board	Speaker's bureau, consultancy
MSD	Other	Institutional	Advisory Board	Speaker's bureau
Novartis	Other	Institutional	Advisory Board	Invited speaker honoraria
Roche	Other	Institutional	Advisory Board	Invited speaker, honoraria, travel
Stemline	Other	Institutional	Advisory Board	Speaker's bureau
Summit therapeutics	Other	Institutional	Advisory Board
SPCC (Shared Progress in Cancer Care)	Non-Financial Interests	Personal and Institutional	Research Grant	Research grant for an RFP independent research put out by SPCC and Pfizer
G.P.
Name of Organisation	Type of Relationship	Whose Relationship	Role Relationship	Other Description If Needed
Pfizer	Non-Financial Interests	Institutional	Project Lead	"I have no disclosures or relevant information to report. Specifically:
				I have no financial activities or relationships outside the submitted work that could be perceived to influence or appear to influence the content of the submission.
				I have no interactions with entities in the biomedical arena or any other area, relevant to the submitted work.
				Over the past 36 months, I have not received any revenue, nor has any been promised to me or my institution, from sources relevant to this work
F.H.
Name of Organisation	Type of Relationship	Whose Relationship	Role Relationship	Other Description If Needed
Pfizer	Financial Interests	Personal and Institutional	Other	Fellowship
Eli Lilly	Financial Interests	Personal and Institutional	Other	Fellowship
Lilly Deutschland	Financial Interests	Personal	Advisory Role
Medscape	Financial Interests	Personal	Training
R.W.
Name of Organisation	Type of Relationship	Whose Relationship	Role Relationship	Other Description If Needed
Agendia	Financial Interests	Personal and Institutional	Advisory Board
Amgen	Financial Interests	Personal and Institutional	Advisory Board
APOGHEVA	Financial Interests	Personal and Institutional	Advisory Board
Aristo	Financial Interests	Personal and Institutional	Advisory Board
Astra Zeneca	Financial Interests	Personal and Institutional	Advisory Board
Celgene	Financial Interests	Personal and Institutional	Advisory Board
Clovis Oncology	Financial Interests	Personal and Institutional	Advisory Board
Daiichi-Sankyo	Financial Interests	Personal and Institutional	Advisory Board
Eisai	Financial Interests	Personal and Institutional	Advisory Board
Esteve	Financial Interests	Personal and Institutional	Advisory Board
Exact Sciences	Financial Interests	Personal and Institutional	Advisory Board
Gilead	Financial Interests	Personal and Institutional	Advisory Board
Glaxo Smith Kline	Financial Interests	Personal and Institutional	Advisory Board
Hexal	Financial Interests	Personal and Institutional	Advisory Board
Lilly	Financial Interests	Personal and Institutional	Advisory Board
Medstrom Medical	Financial Interests	Personal and Institutional	Advisory Board
MSD	Financial Interests	Personal and Institutional	Advisory Board
Mundipharma	Financial Interests	Personal and Institutional	Advisory Board
Mylan	Financial Interests	Personal and Institutional	Advisory Board
Nanostring	Financial Interests	Personal and Institutional	Advisory Board
Novartis	Financial Interests	Personal and Institutional	Advisory Board
Odonate	Financial Interests	Personal and Institutional	Advisory Board
Onkowissen	Financial Interests	Personal and Institutional	Advisory Board
Paxman	Financial Interests	Personal and Institutional	Advisory Board
Palleos	Financial Interests	Personal and Institutional	Advisory Board
Pfizer	Financial Interests	Personal and Institutional	Advisory Board
Pierre Fabre	Financial Interests	Personal and Institutional	Advisory Board
PINK	Financial Interests	Personal and Institutional	Advisory Board
PumaBiotechnolgogy	Financial Interests	Personal and Institutional	Advisory Board
Riemser	Financial Interests	Personal and Institutional	Advisory Board
Roche	Financial Interests	Personal and Institutional	Advisory Board
Sandoz/Hexal	Financial Interests	Personal and Institutional	Advisory Board
Sanofi Genzyme	Financial Interests	Personal and Institutional	Advisory Board
Seattle Genetics /Seagen	Financial Interests	Personal and Institutional	Advisory Board
Sidekick	Financial Interests	Personal and Institutional	Advisory Board
Stemline	Financial Interests	Personal and Institutional	Advisory Board
Tesaro Bio	Financial Interests	Personal and Institutional	Advisory Board
Teva	Financial Interests	Personal and Institutional	Advisory Board
Veracyte	Financial Interests	Personal and Institutional	Advisory Board
Viatris	Financial Interests	Personal and Institutional	Advisory Board
Wiley	Financial Interests	Personal and Institutional	Advisory Board
FOMF	Financial Interests	Personal and Institutional	Advisory Board
Aurikamed	Financial Interests	Personal and Institutional	Advisory Board
Clinsol	Financial Interests	Personal and Institutional	Advisory Board
Pomme Med	Financial Interests	Personal and Institutional	Advisory Board
iMED Institutmedconcept	Financial Interests	Personal and Institutional	Advisory Board
MCI	Financial Interests	Personal and Institutional	Advisory Board
MediSeminar	Financial Interests	Personal and Institutional	Advisory Board
Medicultus	Financial Interests	Personal and Institutional	Advisory Board
H+O Communications	Financial Interests	Personal and Institutional	Advisory Board
STREAMED UP	Financial Interests	Personal and Institutional	Advisory Board
SPCC	Financial Interests	Institutional	Research Grant	Research grant for an RFP independent research put out by SPCC and Pfizer
AGO	Financial Interests	Institutional	Member
WSG	Financial Interests	Institutional	Member
M.Z.
Name of Organisation	Type of Relationship	Whose Relationship	Role Relationship	Other Description If Needed
Pfizer	Financial Interests	Institutional	Sponsor/Founding	Pfizer-SPCC grant for Europa Donna Advocacy for Quality of Care Improvement in Patients with MBC project
VMLY&R	Financial Interests	Institutional	Sponsor/Founding	In-kind sponsorship for The Cancer Currency campaign
*Amazon	Financial Interests	Institutional	Sponsor/Founding
*AstraZeneca	Financial Interests	Institutional	Sponsor/Founding
*Bayer	Financial Interests	Institutional	Sponsor/Founding
*Bergner Europe	Financial Interests	Institutional	Sponsor/Founding
*BMS	Financial Interests	Institutional	Sponsor/Founding
*Daiichi-Sankyo	Financial Interests	Institutional	Sponsor/Founding
*European School of Oncology	Financial Interests	Institutional	Sponsor/Founding
*Exact Sciences	Financial Interests	Institutional	Sponsor/Founding
*Gilead Sciences	Financial Interests	Institutional	Sponsor/Founding
*GSK	Financial Interests	Institutional	Sponsor/Founding
*Lilly	Financial Interests	Institutional	Sponsor/Founding
*Menarini Stemline	Financial Interests	Institutional	Sponsor/Founding
*MSD	Financial Interests	Institutional	Sponsor/Founding
*Myriad	Financial Interests	Institutional	Sponsor/Founding
*Novartis	Financial Interests	Institutional	Sponsor/Founding
*Pfizer	Financial Interests	Institutional	Sponsor/Founding
*Pierre Fabre	Financial Interests	Institutional	Sponsor/Founding
*Roche	Financial Interests	Institutional	Sponsor/Founding
*Sanofi	Financial Interests	Institutional	Sponsor/Founding
*Seagen	Financial Interests	Institutional	Sponsor/Founding
*Veracyte	Financial Interests	Institutional	Sponsor/Founding
				*Disclosure of interests: EUROPA DONNA – The European Breast Cancer Coalition of which Marzia Zambon is C.E.O. has a sponsorship policy which safeguards the totally independent and autonomous voice of Europa Donna on breast cancer issues. Europa Donna does not accept remuneration or honoraria for any sponsor activities/ projects/meetings. As per Europa Donna’s policy, any cooperation of ED Coalit…
S.S.R.
Pfizer Spain	Financial Interests	Personal	Full or part-time Employment
P.P.
Name of Organisation	Type of Relationship	Whose Relationship	Role Relationship	Other Description If Needed
AstraZeneca	Financial Interests	Institutional	Other	Grant to SPCC
BMS	Financial Interests	Institutional	Other	Grant to SPCC
Daiichi-Sankyo	Financial Interests	Institutional	Other	Grant to SPCC
Eli Lilly	Financial Interests	Institutional	Other	Grant to SPCC
Exact Sciences	Financial Interests	Institutional	Other	Grant to SPCC
Fresenius Kabi	Financial Interests	Institutional	Other	Grant to SPCC
Helsinn	Financial Interests	Institutional	Other	Grant to SPCC
Mundipharma	Financial Interests	Institutional	Other	Grant to SPCC
Novartis	Financial Interests	Institutional	Other	Grant to SPCC
Pfizer	Financial Interests	Institutional	Other	Grant to SPCC
Roche	Financial Interests	Institutional	Other	Grant to SPCC
Sanofi	Financial Interests	Institutional	Other	Grant to SPCC
SPCC	Financial Interests	Institutional	Member of Board of Directors
N.F.
Name of Organisation	Type of Relationship	Whose Relationship	Role Relationship	Other Description If Needed
Pfizer AG	Financial Interests	Personal	Full or part-time Employment
